# Supplementary material for: Korean Triage and Acuity Scale education using role-playing and its effects on triage competency: A quasi-experimental design
Source: PLoS One. 2024 Oct 14;19(10):e0311892. doi: 10.1371/journal.pone.0311892 (PMC11472923; doi:10.1371/journal.pone.0311892)
Supplement: S1 Data set — (XLSX) [file pone.0311892.s001.xlsx]

## Sheet: 전체코딩
group	Grade point average	Gender	Age (years)	Nursing major satisfaction	pre Triage competency	pre Triage competency	pre Triage competency	pre Triage competency	pre Triage competency	pre Triage competency	pre Triage competency	pre Triage competency	pre Triage competency	pre Triage competency	pre Triage competency	pre Triage competency	pre Triage competency	pre Triage competency	pre Triage competency	pre Triage competency	pre Triage competency	pre Triage competency	pre Triage competency	pre Triage competency	pre Triage competency	pre Triage competency	pre Triage competency	pre Triage competency	pre Triage competency	pre Triage competency	pre Triage competency	pre Triage competency	pre Triage competency	pre Triage competency	pre Triage knowledge1	pre Triage knowledge2	pre Triage knowledge3	pre Triage knowledge4	pre Triage knowledge5	pre Triage knowledge6	pre Triage knowledge7	pre Triage knowledge8	pre Triage knowledge9	pre Triage knowledge10	pre Triage knowledge11	pre Triage knowledge12	pre Triage knowledge13	pre Triage knowledge14	pre Triage knowledge15
1	2	1	1	1	4	4	4	4	4	4	4	5	4	4	4	4	4	4	3	4	4	4	2	4	4	4	4	4	3	4	4	4	4	4	1	0	0	1	1	0	0	1	1	0	0	1	0	0	1
1	3	1	1	3	3	4	4	3	4	3	3	4	4	2	3	4	3	3	4	2	3	4	3	4	4	3	3	3	3	4	3	3	3	3	1	0	1	1	0	1	0	0	0	0	0	1	0	1	1
1	2	1	1	1	2	4	4	2	1	2	3	4	4	4	3	4	4	3	3	3	2	3	2	3	2	2	2	2	3	4	3	3	4	4	0	0	0	1	1	1	1	1	1	1	1	0	1	1	1
1	3	1	1	1	3	4	4	3	3	3	3	3	3	4	4	3	3	3	3	4	3	4	4	4	4	4	4	4	3	3	4	3	5	5	1	0	0	1	0	1	0	0	0	1	0	0	0	0	1
1	1	2	1	1	3	3	4	4	3	3	4	3	4	3	3	4	3	3	3	3	3	3	3	3	3	2	3	3	2	3	3	3	3	3	1	0	0	1	1	1	0	0	0	0	0	1	1	1	1
1	3	2	2	2	3	4	3	1	2	2	2	3	2	1	1	4	2	1	1	3	2	1	2	3	4	2	1	1	1	1	1	2	4	1	1	0	0	1	1	0	1	0	1	0	0	1	1	1	1
1	2	2	1	1	2	2	3	2	3	3	2	3	3	2	3	3	4	3	3	2	2	2	2	3	2	2	1	3	3	4	3	3	5	4	1	0	0	1	1	1	1	0	0	0	1	1	1	1	1
1	2	1	1	1	3	3	3	3	3	2	3	3	4	3	3	3	3	3	3	3	3	2	2	2	3	2	2	2	2	2	3	2	3	4	0	0	0	1	0	1	1	0	0	0	0	1	0	1	0
1	2	2	2	1	2	3	3	2	3	2	3	3	3	2	3	3	3	2	3	3	2	3	3	3	2	1	2	2	3	3	4	3	3	3	1	0	0	1	1	0	0	0	0	1	0	0	0	1	1
1	2	2	1	2	3	4	3	2	1	2	2	3	2	2	2	3	4	3	4	3	2	3	3	3	2	3	2	4	3	4	3	3	5	4	1	0	0	1	1	1	0	1	0	1	1	0	0	1	1
1	2	2	1	1	3	3	3	2	3	2	3	4	3	3	2	3	3	3	3	4	2	3	3	2	2	2	2	3	2	3	2	2	5	3	1	1	0	1	1	0	0	0	0	1	1	0	0	0	1
1	2	2	1	1	4	5	4	3	3	3	3	4	3	2	2	3	2	4	2	2	2	4	2	2	3	2	2	3	2	4	3	4	4	3	1	0	1	1	1	1	0	0	1	1	1	1	0	0	1
1	2	2	1	1	3	3	3	2	2	3	2	3	2	2	2	3	3	2	3	3	2	3	3	3	3	2	3	2	3	3	3	3	3	3	1	0	0	1	1	0	1	0	0	0	1	0	0	1	1
1	2	2	1	1	2	3	3	2	2	2	2	3	3	2	2	2	3	3	2	3	3	3	3	2	2	2	3	2	3	3	3	3	4	3	1	0	0	1	1	0	1	0	1	0	0	0	1	1	1
1	2	2	1	2	3	5	4	2	4	2	3	3	2	2	2	3	2	2	3	3	1	2	2	2	2	4	3	2	3	3	4	3	4	3	1	0	0	1	1	1	0	1	1	0	0	1	1	1	1
1	2	2	2	1	3	3	4	3	3	4	3	3	3	2	2	2	3	3	3	3	4	4	3	3	3	3	5	4	4	4	4	4	5	4	1	0	0	1	1	0	0	0	1	1	1	0	1	0	1
1	2	2	2	1	2	3	2	2	3	2	3	3	3	2	3	3	5	3	4	3	3	3	2	2	2	2	3	2	3	3	4	3	4	4	1	0	0	1	1	1	0	1	1	1	1	0	1	1	1
1	2	2	1	1	3	4	3	3	3	4	3	3	4	4	3	3	4	4	3	3	3	4	3	3	4	4	3	3	3	4	3	3	4	3	1	0	0	1	1	1	1	0	1	0	0	0	1	1	1
1	2	2	1	1	4	3	3	2	3	3	3	3	3	2	3	3	3	3	3	3	4	3	4	3	3	4	2	3	4	4	4	4	4	4	1	0	0	0	1	1	1	0	1	0	0	0	1	1	1
1	2	2	1	1	3	4	4	4	4	4	4	4	3	3	3	4	3	4	3	3	3	3	2	3	3	3	3	3	3	3	3	3	4	3	1	0	1	1	1	0	1	0	1	1	1	0	1	1	1
1	2	2	1	2	3	4	5	4	4	3	3	4	5	3	3	4	3	3	3	3	2	3	2	3	2	2	2	2	3	3	3	3	3	3	1	0	0	0	1	1	1	1	0	0	1	1	0	0	0
1	2	2	1	1	3	3	4	2	2	3	3	3	3	2	3	3	2	3	4	3	2	3	2	2	3	2	2	2	3	4	4	3	5	5	1	0	0	1	0	1	0	0	0	1	1	0	1	0	1
1	2	2	1	1	4	3	3	3	3	3	2	4	4	3	3	3	3	4	3	4	3	5	2	4	4	3	4	2	4	3	3	3	5	4	1	0	0	0	0	0	0	1	0	1	0	1	0	1	1
1	2	2	1	1	4	4	3	2	3	2	3	4	3	2	3	3	3	2	3	4	3	3	2	2	3	2	4	3	2	3	4	4	4	4	1	0	0	1	1	1	0	0	1	1	0	0	0	1	1
1	2	2	1	1	3	4	4	2	2	3	3	4	3	3	3	3	3	3	2	3	3	3	3	3	2	2	3	3	3	3	3	2	5	3	1	0	1	1	1	1	1	0	1	1	0	0	1	1	1
1	2	2	1	1	2	3	3	3	2	3	3	2	2	3	3	3	3	3	3	3	3	4	2	3	3	3	3	3	4	4	4	4	4	4	0	0	0	1	1	1	1	1	1	1	1	1	1	1	1
1	2	2	1	1	3	3	4	2	3	3	3	4	3	2	2	3	4	3	3	3	4	3	2	2	2	2	3	2	2	3	3	2	4	4	1	0	1	1	1	1	0	0	0	1	1	0	0	1	1
1	2	2	1	1	4	5	3	3	4	2	3	5	4	2	3	3	3	2	3	4	1	3	4	3	4	4	5	4	3	4	3	4	3	3	1	0	0	1	1	1	1	0	1	0	0	1	0	1	1
1	3	2	1	1	4	4	4	4	4	3	3	4	4	3	3	4	3	3	3	3	3	3	3	3	3	4	4	4	3	2	2	4	4	5	1	0	0	1	1	0	1	1	0	1	0	0	1	0	1
1	2	2	1	1	3	3	3	3	3	3	3	4	3	3	3	3	3	3	3	3	2	3	3	3	3	2	3	3	3	3	3	3	3	3	1	1	0	1	0	0	1	1	0	1	0	1	1	1	1
1	2	2	1	1	4	2	3	3	3	2	3	2	3	2	2	3	3	2	3	4	1	1	2	3	3	2	2	2	1	2	2	3	3	3	1	0	0	1	1	1	1	1	0	0	1	0	1	1	0
1	1	2	2	1	2	3	3	3	2	2	2	3	3	1	2	3	2	2	3	2	1	3	3	2	3	2	3	2	3	3	3	2	3	3	1	0	0	0	1	1	0	0	0	1	1	0	0	1	1
1	2	2	1	1	2	2	2	3	2	1	3	3	4	2	1	3	3	2	1	3	2	2	4	3	2	1	1	2	1	3	2	2	3	3	1	0	0	1	1	1	0	1	0	0	0	0	1	1	1
1	1	2	1	1	3	3	3	3	3	3	3	3	3	3	3	3	3	3	3	3	3	3	2	2	2	2	3	3	3	3	2	3	3	3	0	0	0	0	1	1	0	1	0	1	0	1	1	1	1
1	2	1	1	1	4	4	3	3	3	2	3	4	5	3	4	4	3	2	2	4	1	2	1	2	3	2	1	2	2	4	4	4	4	4	1	0	1	1	1	0	0	1	0	1	0	1	1	0	0
1	2	2	1	1	2	3	3	2	3	2	2	3	3	2	2	3	3	3	3	3	2	3	2	3	2	2	3	3	3	2	3	3	3	3	1	1	1	1	1	1	0	0	0	1	1	1	1	1	1
1	2	2	1	1	4	4	4	4	4	3	4	4	4	3	4	4	4	4	4	4	3	3	3	3	3	3	3	3	3	3	4	4	4	4	1	0	0	1	1	0	0	0	0	0	0	0	1	1	1
1	2	2	1	3	1	3	2	1	1	3	3	3	3	1	2	2	3	1	5	1	3	3	1	2	3	1	1	1	3	3	3	1	5	5	0	0	0	1	1	0	0	0	1	0	1	1	0	1	1
1	1	2	1	1	3	3	3	4	4	3	4	4	4	4	4	4	4	4	4	4	3	4	4	4	4	3	3	3	3	3	3	3	4	3	1	0	0	1	1	1	1	1	0	0	0	1	1	0	1
2	1	1	1	1	3	4	3	3	3	4	3	3	4	3	3	3	4	4	3	4	4	4	3	3	4	4	4	4	4	3	3	4	4	3	1	1	0	1	0	0	0	0	0	0	1	1	1	1	1
2	2	1	1	1	4	5	4	3	3	3	3	4	4	2	2	3	2	3	2	2	2	2	2	2	2	2	4	2	2	4	3	3	3	3	1	0	0	1	1	1	1	0	0	1	0	1	1	1	1
2	2	2	1	1	2	2	3	2	3	3	3	3	2	2	2	2	5	2	2	2	2	2	2	2	3	2	2	3	3	4	3	3	3	3	1	0	0	1	0	1	1	1	0	1	0	1	0	1	1
2	1	2	1	1	3	3	3	3	3	3	3	4	4	2	3	3	4	3	3	2	2	3	2	3	3	3	2	3	3	3	3	2	3	3	1	0	0	1	1	1	0	1	0	1	1	0	0	0	1
2	2	2	1	1	3	4	3	3	3	2	3	3	3	1	2	3	4	3	3	3	2	2	2	2	3	2	3	2	2	3	2	3	3	3	1	0	0	0	1	1	1	1	0	1	1	1	0	0	1
2	2	2	1	1	3	3	4	4	4	3	4	4	3	2	2	3	3	2	4	3	2	2	3	3	4	2	3	2	3	4	4	3	4	4	1	1	1	1	1	1	1	0	0	1	0	0	1	0	1
2	2	2	1	1	3	3	3	2	2	3	3	2	3	2	2	2	3	2	2	3	2	3	2	3	2	2	3	2	2	3	2	2	3	3	1	0	0	1	1	1	1	0	1	0	1	1	0	1	1
2	3	2	1	3	3	4	3	2	2	3	2	2	2	2	2	2	2	3	3	3	3	2	3	4	3	2	4	3	2	3	2	2	4	3	1	0	0	1	1	1	1	0	1	1	0	0	0	1	1
2	1	2	1	1	3	3	2	2	3	3	3	3	3	2	2	2	2	3	2	2	2	2	2	3	3	2	4	3	3	3	3	3	3	3	1	0	0	1	1	1	0	0	0	1	1	0	0	1	1
2	2	2	1	1	3	4	3	3	3	4	3	4	4	3	2	3	3	3	3	3	3	4	2	2	3	2	2	2	2	4	4	4	4	4	1	0	0	1	1	1	0	1	0	0	0	1	1	0	1
2	2	2	1	1	2	3	3	2	2	3	2	3	2	2	2	3	2	2	3	2	2	2	3	2	2	2	3	2	2	3	2	2	3	3	1	0	0	1	0	0	0	0	0	0	1	1	1	1	1
2	2	2	1	1	3	2	3	2	2	3	3	3	4	2	2	2	3	2	3	3	3	3	2	2	2	2	3	2	3	2	3	2	3	2	1	0	0	1	1	0	0	0	1	1	0	0	0	1	1
2	2	2	1	1	2	2	4	2	3	3	3	2	3	2	3	3	2	3	3	3	2	2	3	2	3	3	3	2	2	3	3	3	3	3	1	0	0	1	1	0	1	0	0	1	1	0	1	1	1
2	3	2	1	1	3	3	3	3	3	3	3	3	3	2	3	3	2	3	3	3	3	3	2	2	3	2	2	3	3	4	4	4	3	3	1	0	0	1	1	1	1	0	0	0	0	1	1	0	1
2	2	2	1	1	3	3	3	3	3	2	2	3	3	2	2	3	3	3	3	2	3	2	3	3	3	1	2	2	3	3	2	3	3	4	1	0	0	0	0	0	0	1	0	1	1	0	1	0	1
2	1	2	1	1	3	3	3	3	3	3	3	4	3	2	3	3	4	3	3	3	2	2	2	2	2	2	2	2	2	2	3	3	3	3	1	0	0	1	1	1	1	0	1	1	0	0	0	1	1
2	2	2	1	1	3	3	3	3	3	3	3	3	3	3	3	3	3	3	3	3	3	3	3	3	3	3	3	3	3	3	3	5	4	3	1	0	0	1	1	0	1	0	0	1	1	0	1	1	0
2	2	2	1	1	2	2	3	3	3	2	1	3	2	2	2	2	2	3	2	3	2	3	2	2	2	2	3	2	2	2	3	2	3	3	1	0	1	0	1	1	1	0	1	0	0	0	1	1	0
2	2	2	1	1	1	2	3	2	2	1	2	3	2	1	1	3	4	3	1	2	1	2	2	1	1	1	3	2	3	2	2	1	3	3	1	0	0	1	0	1	0	1	1	0	0	1	1	1	0
2	2	2	1	1	4	3	4	3	3	3	3	4	3	3	3	3	3	4	3	3	2	3	3	3	4	3	4	3	3	4	3	3	4	4	1	1	0	0	1	0	0	0	1	1	1	0	1	1	1
2	2	2	2	1	3	2	4	2	3	2	3	3	3	2	2	3	2	2	2	2	3	3	2	2	3	2	2	2	2	2	3	2	3	3	1	0	0	1	1	1	0	1	0	0	1	0	0	1	1
2	2	2	1	1	2	3	4	3	3	3	3	3	2	2	2	3	4	2	2	2	1	2	1	1	1	1	4	2	3	4	4	4	4	2	1	0	1	0	1	1	0	0	0	0	0	1	0	0	1
2	1	2	2	1	2	3	3	3	2	2	3	3	2	1	2	3	2	2	3	3	2	2	3	3	3	2	3	2	3	3	2	3	4	4	1	0	0	1	0	0	1	1	0	1	1	0	0	1	1
2	2	2	1	1	3	4	3	2	3	2	2	4	3	2	2	3	3	3	3	3	3	4	3	2	3	2	3	2	3	3	4	4	4	4	1	0	0	1	0	1	1	0	0	0	1	1	1	0	1
2	2	2	1	2	4	4	4	3	4	4	4	4	2	4	4	4	4	3	4	4	4	3	4	4	4	4	4	2	2	3	4	4	4	4	0	0	0	1	0	0	0	0	1	1	0	0	0	1	1
2	2	2	1	1	2	3	3	2	2	2	3	3	3	2	2	3	3	2	3	3	2	3	3	2	3	2	2	2	3	4	3	3	5	4	1	0	0	1	1	1	1	0	1	0	1	1	1	0	0
2	2	2	1	2	2	3	3	3	2	2	2	2	2	2	2	3	4	2	2	2	1	2	2	2	2	2	2	2	3	3	3	2	2	2	1	0	1	1	1	0	1	1	1	1	1	1	1	0	1
2	2	2	1	1	3	3	3	2	2	3	3	4	3	3	3	3	3	3	3	4	3	3	3	3	3	4	4	3	3	3	3	4	4	3	1	0	1	1	1	1	0	0	1	0	0	0	1	1	1
2	1	2	1	2	3	3	4	3	4	3	5	4	4	3	4	4	4	3	5	5	4	5	3	4	3	3	4	3	3	4	4	5	5	4	1	0	0	1	1	1	1	0	0	1	1	0	1	1	1
2	1	2	1	1	3	3	4	3	3	3	4	4	4	4	3	3	3	4	3	4	4	5	2	3	3	2	4	4	3	4	4	4	4	4	0	0	0	1	0	1	1	1	0	1	0	1	1	1	1
2	2	2	1	1	3	4	3	2	3	3	3	2	4	2	3	3	3	3	3	3	3	4	4	4	4	3	2	3	3	3	3	2	3	3	1	0	0	1	1	0	0	0	0	1	0	1	0	1	1
2	2	2	1	2	3	4	3	2	3	3	3	2	4	2	3	3	3	3	3	3	3	4	4	4	4	3	2	3	3	3	3	2	3	3	1	0	0	1	1	0	0	0	0	1	0	1	0	1	1
2	2	2	1	1	2	4	3	3	2	2	3	3	3	1	2	2	3	3	4	4	4	1	3	3	2	3	3	2	2	3	3	3	3	3	1	0	0	1	1	1	1	0	1	1	1	1	0	1	0
2	1	2	1	1	2	2	3	3	3	2	3	2	4	3	2	3	2	3	3	3	2	3	2	2	3	2	2	3	2	3	3	2	4	2	0	0	1	1	1	1	1	1	0	1	1	0	1	0	1
2	2	2	2	1	4	4	5	3	3	4	3	5	4	3	4	3	3	3	4	3	4	5	4	4	4	3	3	3	5	4	3	3	4	3	1	0	0	1	1	0	1	0	1	1	1	0	1	0	1
2	2	2	1	1	3	3	4	4	3	3	5	4	4	3	4	4	4	4	3	4	4	4	3	2	4	3	5	4	4	5	3	4	5	5	1	0	0	1	1	1	0	0	1	0	0	1	1	0	1
2	2	2	1	2	4	4	3	3	3	4	3	4	3	3	3	3	3	3	2	3	4	4	4	3	3	3	5	3	4	4	4	3	4	4	1	0	0	1	1	1	1	1	0	1	1	0	1	1	1
2	2	2	2	1	4	4	3	3	3	3	3	4	3	3	3	3	5	5	3	4	3	3	4	3	4	3	3	3	3	4	3	3	3	3	1	0	0	0	1	1	1	0	0	0	1	1	0	1	1
2	3	2	2	1	1	1	2	1	1	2	1	2	1	1	1	1	3	1	3	3	2	2	1	2	1	1	4	2	3	4	4	3	5	4	1	1	0	1	1	1	1	1	1	0	0	0	1	1	1
[truncated: 99 more columns]
